# Supplementary material for: High VEGFR3 Expression Reduces Doxorubicin Efficacy in Triple-Negative Breast Cancer
Source: Int J Mol Sci. 2023 Feb 10;24(4):3601. doi: 10.3390/ijms24043601 (PMC9966352; doi:10.3390/ijms24043601)
Supplement: Supplementary file 1 [file ijms-24-03601-s001.zip]

Archive with 1 entries (1 files):
- ijms-2125822-supplementary.pptx
